# Supplementary material for: Characterisation of Variants of Cyclic di-GMP Turnover Proteins Associated with Semi-Constitutive rdar Morphotype Expression in Commensal and Uropathogenic Escherichia coli Strains
Source: Microorganisms. 2023 Aug 9;11(8):2048. doi: 10.3390/microorganisms11082048 (PMC10459773; doi:10.3390/microorganisms11082048)
Supplement: Supplementary file 1 [file microorganisms-11-02048-s001.zip]

Archive with 1 entries (1 files):
- microorganisms-2535656-supplementary.pdf
